# Supplementary material for: Effect of Different Disease-Modifying Therapies on Humoral Response to BNT162b2 Vaccine in Sardinian Multiple Sclerosis Patients
Source: Front Immunol. 2021 Dec 9;12:781843. doi: 10.3389/fimmu.2021.781843 (PMC8697018; doi:10.3389/fimmu.2021.781843)
Supplement: Supplementary file 1 [file Table_1.xlsx]

## Sheet: Sheet1
ID	SEX	AGE	THERAPY	DISEASE	EDSS	ANTI_S	N_POSI	IS_H CTRL
ID1	F	45	CTRL	CTRL	NA	3198	0	1		Supplemental Table 1. Full list of MS patient and heathy controls that received COVID-19 vaccination with clinical and demographic characteristics
ID2	F	53.31	CTRL	CTRL	NA	5376	0	1
ID3	F	35.01	CTRL	CTRL	NA	2642	0	1
ID4	F	48.34	CTRL	CTRL	NA	8703	1	1
ID5	F	55.67	CTRL	CTRL	NA	1549	0	1
ID6	F	45.25	CTRL	CTRL	NA	3324	0	1
ID7	F	49.99	CTRL	CTRL	NA	1652	0	1
ID8	M	59.31	CTRL	CTRL	NA	1016	0	1
ID9	F	40.8	DMF	RR	3	432.6	0	0
ID10	M	70	UNT	SP	6.5	310.7	0	0
ID11	F	51.3	DMF	RR	2.5	613.8	0	0
ID12	M	45	FTY	RR	0	33.34	0	0
ID13	M	42.1	FTY	SP	6.5	87.62	0	0
ID14	F	43	ALEM	RR	2	942.9	0	0
ID15	M	42.6	DMF	RR	2	773.2	0	0
ID16	F	35.2	UNT	RR	0	2811	0	0
ID17	M	40.7	DMF	SP	7	2792	0	0
ID18	F	35.7	DMF	RR	1	808.8	0	0
ID19	F	49.2	NAT	RR	1	1239	0	0
ID20	F	43.6	ALEM	RR	6	711.7	0	0
ID21	F	32	UNT	RR	5	507.8	0	0
ID22	F	42.8	TER	RR	2	306.6	0	0
ID23	M	36.2	UNT	RR	3.5	2176	1	0
ID24	F	27.1	FTY	RR	2	26.71	0	0
ID25	M	34.4	OCR	RR	4	8	0	0
ID26	F	31.5	DMF	RR	0	3894	0	0
ID27	F	67.6	IFN	RR	2	1432	0	0
ID28	F	54.6	NAT	RR	3	1106	0	0
ID29	M	50.8	OCR	RR	1	560.8	0	0
ID30	M	30.4	ALEM	RR	1.5	748.1	0	0
ID31	F	38.7	DMF	RR	0	1652	0	0
ID32	F	25.2	GA	RR	0	717.3	0	0
ID33	F	45	FTY	RR	2	8	0	0
ID34	F	51.9	FTY	RR	2	19.61	0	0
ID35	M	32.2	NAT	RR	1.5	571.5	0	0
ID36	F	30.1	IFN	RR	0	1595	0	0
ID37	F	42.7	IFN	RR	1	1378	0	0
ID38	F	45.3	DMF	RR	3.5	162.9	0	0
ID39	F	42	DMF	RR	1	593.7	0	0
ID40	F	38.6	ALEM	RR	6	1379	0	0
ID41	M	58.2	UNT	RR	0	3813	0	0
ID42	F	53.4	GA	RR	1	1750	0	0
ID43	F	47.4	DMF	RR	2	2238	0	0
ID44	F	38.1	NAT	RR	1.5	575.6	0	0
ID45	F	64.4	UNT	RR	2.5	1598	0	0
ID46	F	39.5	DMF	RR	2	761.6	0	0
ID47	F	37.3	OCR	RR	4	60.99	0	0
ID48	M	71.3	UNT	SP	6.5	8	0	0
ID49	M	44.7	UNT	RR	4	795.8	0	0
ID50	F	50.2	NAT	RR	3	491.3	0	0
ID51	F	48.2	OCR	RR	0	21.86	0	0
ID52	M	72.3	UNT	SP	6.5	588.5	0	0
ID53	F	54	TER	RR	2.5	731	0	0
ID54	F	48.9	TER	RR	3	1251	0	0
ID55	F	44.6	DMF	RR	4	391.8	0	0
ID56	F	43.7	IFN	RR	1.5	703	0	0
ID57	F	48.6	DMF	RR	2	1607	0	0
ID58	M	41.3	DMF	RR	6	585.2	0	0
ID59	M	45.4	ALEM	RR	3	645.1	0	0
ID60	M	36.3	NAT	RR	0	362.4	0	0
ID61	F	55.6	UNT	RR	3.5	2828	0	0
ID62	NA	35.7	RTX	RR	1	40.97	0	0
ID63	F	21.6	DMF	RR	0	669.3	0	0
ID64	F	50.6	UNT	RR	0	2026	0	0
ID65	F	38.1	GA	RR	3	3093	0	0
ID66	F	67.6	IFN	RR	2	3251	0	0
ID67	F	98.9	IFN	RR	1	5000	1	0
ID68	F	35.3	DMF	RR	0	618.4	0	0
ID69	M	37.5	GA	RR	1	3580	0	0
ID70	M	36.4	DMF	RR	0	714	0	0
ID71	F	44.8	FTY	RR	2	8	0	0
ID72	F	44.8	FTY	RR	1	8	0	0
ID73	F	39	NAT	RR	2	18.88	0	0
ID74	F	55.2	RTX	SP	7	1695	0	0
ID75	F	46.4	UNT	RR	2	537.9	0	0
ID76	F	57.8	UNT	RR	3.5	802.6	0	0
ID77	M	66.7	UNT	SP	6	563.2	0	0
ID78	F	60.5	ALEM	RR	6.5	3572	0	0
ID79	F	65.5	UNT	RR	1	446.7	0	0
ID80	M	25.2	GA	RR	1	4307	0	0
ID81	M	49.3	UNT	RR	1.5	256.9	0	0
ID82	F	60.9	UNT	SP	6	2622	0	0
ID83	F	38	OCR	RR	4.5	8	0	0
ID84	F	32.4	FTY	RR	2	41.4	0	0
ID85	F	44.8	DMF	RR	1	1712	0	0
ID86	F	23.5	GA	RR	1	1341	0	0
ID87	F	54.3	GA	RR	1	623.9	0	0
ID88	F	37	OCR	RR	1	8	0	0
ID89	F	44.1	GA	RR	3.5	1973	0	0
ID90	F	63.8	TER	RR	2	618.8	0	0
ID91	F	35.5	UNT	RR	1	1862	0	0
ID92	F	54.1	IFN	RR	1	1559	0	0
ID93	M	19.6	IFN	RR	1.5	840.6	0	0
ID94	M	44.6	UNT	RR	2	522.5	0	0
ID95	F	55.2	GA	RR	1.5	4844	0	0
ID96	F	#VALUE!	NAT	RR	1	1462	0	0
ID97	F	44.9	DMF	SP	6.5	413.5	0	0
ID98	F	33.7	IFN	RR	0	1676	0	0
ID99	F	49	IFN	RR	0	1036	0	0
ID100	F	38.6	IFN	RR	3	4461	0	0
ID101	M	49.2	OCR	RR	2	224.6	0	0
ID102	F	67.6	DMF	SP	6	315.2	0	0
ID103	F	58.5	TER	SP	7.5	230.3	0	0
ID104	F	56.1	GA	RR	1	3169	0	0
ID105	F	59.3	DMF	RR	1	1157	0	0
ID106	F	17.8	GA	RR	1.5	8684	1	0
ID107	F	43.8	UNT	RR	2	2761	0	0
ID108	M	26.1	NAT	RR	1	764.6	0	0
ID109	F	52.8	TER	RR	3	148.1	0	0
ID110	F	47.8	FTY	RR	1	97.69	0	0
ID111	F	68	GA	RR	1	3727	0	0
ID112	F	37.1	OCR	RR	2	12.82	0	0
ID113	F	36.3	DMF	RR	3	1110	0	0
ID114	M	22.6	OCR	RR	2	8	0	0
ID115	F	28.8	OCR	RR	1	9.24	0	0
ID116	F	51.5	UNT	RR	1	1353	0	0
ID117	F	42.3	OCR	RR	4	8	0	0
ID118	F	52.7	DMF	RR	0	467.1	0	0
ID119	F	59.9	IFN	RR	1	9843	0	0
ID120	F	31.5	IFN	RR	0	3111	0	0
ID121	F	57.7	FTY	RR	1	8	0	0
ID122	M	50.9	UNT	RR	3.5	881.1	0	0
ID123	M	63.5	UNT	PP	6.5	1016	0	0
ID124	F	54.2	OCR	RR	1	8	0	0
ID125	F	55.3	TER	RR	1	408.4	0	0
ID126	F	35.4	IFN	RR	0	1501	0	0
ID127	F	31.6	DMF	RR	1.5	353.2	0	0
ID128	F	44.2	DMF	SP	7	1650	0	0
ID129	F	41.5	RTX	RR	7	8	0	0
ID130	F	20.7	UNT	RR	0	1461	0	0
ID131	F	64.7	UNT	RR	3	279.2	0	0
ID132	F	38.5	IFN	RR	1.5	325.5	0	0
ID133	M	43.5	IFN	RR	0	1066	0	0
ID134	M	51.9	UNT	SP	6.5	330.8	0	0
ID135	F	66.2	UNT	SP	6	1125	0	0
ID136	F	46.9	DMF	RR	1	1964	0	0
ID137	M	59.3	UNT	SP	8	915.5	0	0
ID138	F	50	IFN	RR	0	2095	0	0
ID139	F	58.2	OCR	RR	1	575.2	0	0
ID140	F	55.5	IFN	RR	2.5	457.4	0	0
ID141	F	38.1	FTY	RR	1	43.25	0	0
ID142	F	51	OCR	SP	6.5	13.07	0	0
ID143	F	50.3	DMF	RR	2	822.4	0	0
ID144	F	46	DMF	RR	1	1796	0	0
ID145	M	34.2	OCR	RR	0	8	0	0
ID146	M	45.6	DMF	RR	2	1905	0	0
ID147	F	33.9	UNT	RR	1	4379	0	0
ID148	F	51.9	NAT	RR	2	1496	0	0
ID149	F	46.3	TER	RR	2	192	0	0
ID150	F	50.5	DMF	RR	1	1172	0	0
ID151	F	76.7	IFN	RR	1	1416	0	0
ID152	F	47.9	IFN	RR	0	386.4	0	0
ID153	M	47	GA	RR	1	572.8	0	0
ID154	F	54.1	UNT	SP	7	127.4	0	0
ID155	F	48	UNT	RR	2	3426	0	0
ID156	F	73	UNT	SP	6	103.7	0	0
ID157	M	59.3	UNT	RR	0	1872	0	0
ID158	F	53.9	RTX	SP	6.5	30.87	0	0
ID159	F	57.3	OCR	SP	6	695.9	0	0
ID160	F	59.7	UNT	RR	NA	719.9	0	0
ID161	M	52.6	OCR	SP	6.5	8	0	0
ID162	F	31.7	UNT	RR	2	988.9	0	0
ID163	F	73.3	DMF	RR	0	305.6	0	0
ID164	F	67.3	UNT	SP	6.5	953.2	0	0
ID165	F	55	UNT	RR	0	728.6	0	0
ID166	F	56.1	DMF	SP	6	1347	0	0
ID167	F	27.3	DMF	RR	0	841.1	0	0
ID168	F	37.2	GA	RR	0	3353	0	0
ID169	M	53.9	UNT	RR	2	771.1	0	0
ID170	F	33.4	IFN	RR	0	2387	0	0
ID171	F	48.4	UNT	RR	0	2515	0	0
ID172	M	64.5	DMF	RR	5	618.7	0	0
ID173	F	40	RTX	RR	1	8	0	0
ID174	F	39.5	DMF	RR	0	3591	0	0
ID175	F	43.1	GA	RR	0	4477	0	0
ID176	M	56.9	UNT	RR	4	64.72	0	0
ID177	F	58.1	IFN	RR	2	278.3	0	0
ID178	F	36.7	IFN	RR	2	5528	0	0
ID179	F	58.9	DMF	RR	3.5	889.4	0	0
ID180	M	40.5	OCR	SP	7	8	0	0
ID181	M	63.4	UNT	SP	6.5	12500	1	0
ID182	F	58.1	GA	RR	3	1452	0	0
ID183	F	59.7	UNT	RR	3.5	1661	0	0
ID184	M	42.9	GA	RR	1.5	793.2	0	0
ID185	M	22.8	UNT	RR	2	4802	0	0
ID186	F	26.8	RTX	RR	1	8	0	0
ID187	F	46.5	ALEM	RR	3	1195	0	0
ID188	F	48.2	IFN	SP	6	301.9	0	0
ID189	F	42.6	GA	RR	0	302.6	0	0
ID190	M	52.1	IFN	RR	0	1256	0	0
ID191	F	48.6	UNT	SP	6.5	4702	0	0
ID192	F	49.6	IFN	RR	0	733.9	0	0
ID193	F	28.9	NAT	RR	3.5	2770	0	0
ID194	F	70.7	UNT	PP	6.5	175.1	0	0
ID195	F	56.6	UNT	PP	7	304.2	0	0
ID196	M	61.8	RTX	SP	4.5	148.8	0	0
ID197	F	39.9	UNT	SP	6.5	937.4	0	0
ID198	F	53.7	TER	RR	3.5	804	0	0
ID199	M	56.8	RTX	SP	4.5	564.3	0	0
ID200	F	36.5	IFN	RR	0	4990	0	0
ID201	F	32.7	UNT	SP	5.5	726.1	0	0
ID202	M	54.1	IFN	RR	1	512.9	0	0
ID203	F	51.7	IFN	RR	0	3988	0	0
ID204	F	52.8	DMF	RR	0	1876	0	0
ID205	F	55.2	DMF	RR	1	680.5	0	0
ID206	M	28.5	UNT	RR	0	2287	0	0
ID207	F	45.6	FTY	RR	3.5	69	0	0
ID208	M	50.7	UNT	RR	0	878.4	0	0
ID209	F	56.8	DMF	RR	0	929.2	0	0
ID210	M	47.6	OCR	SP	6	8	0	0
ID211	M	73.4	UNT	PP	6.5	831.8	0	0
ID212	F	64.6	UNT	PP	7.5	1030	0	0
ID213	M	42.6	OCR	RR	1.5	8	0	0
ID214	F	60.9	TER	RR	3	1584	0	0
ID215	M	35.4	NAT	RR	1.5	1344	0	0
ID216	M	52.2	UNT	RR	1	1977	0	0
ID217	F	31.5	IFN	RR	0	1428	0	0
ID218	F	56.2	TER	RR	0	4178	0	0
ID219	F	24.9	IFN	RR	0	4035	0	0
ID220	M	59.6	UNT	RR	2	1370	0	0
ID221	M	35.3	DMF	RR	0	2176	0	0
ID222	F	22.5	UNT	RR	4	1346	0	0
ID223	F	41.4	DMF	RR	1	1174	0	0
ID224	M	50	OCR	RR	3	30.72	0	0
ID225	F	63.4	UNT	RR	1	958.8	0	0
ID226	F	56.8	IFN	RR	3.5	27.61	0	0
ID227	F	32.2	DMF	RR	3	1861	0	0
ID228	F	65.2	FTY	RR	4	8	0	0
ID229	F	53.5	OCR	SP	6	8.01	0	0
ID230	M	53.8	IFN	RR	1	4756	0	0
ID231	F	50.7	TER	RR	0	952.3	0	0
ID232	M	45.1	TER	RR	0	273.4	0	0
ID233	F	16.2	NAT	RR	1	1892	0	0
ID234	F	46.5	IFN	RR	0	1621	0	0
ID235	M	54.3	DMF	RR	3.5	221.3	0	0
ID236	M	31.9	IFN	RR	1.5	1150	0	0
ID237	M	46.7	UNT	RR	0	997.2	0	0
ID238	F	58	GA	SP	6	935.7	0	0
ID239	M	32.9	GA	RR	1	420	0	0
ID240	M	48.7	TER	RR	6	1130	0	0
ID241	M	61.6	RTX	SP	6	11.41	0	0
ID242	M	73.2	GA	SP	6	42.03	0	0
ID243	F	37.4	FTY	RR	3	8	0	0
ID244	F	29.6	NAT	RR	5	1051	0	0
ID245	M	62	UNT	PP	7	331.9	0	0
ID246	NA	70.4	UNT	SP	7.5	135.3	0	0
ID247	M	18.6	ALEM	RR	1	2523	0	0
ID248	M	48.6	DMF	RR	0	650.1	0	0
ID249	M	67.8	UNT	PP	6.5	703.7	0	0
ID250	M	43.9	UNT	RR	0	1091	0	0
ID251	F	45.7	DMF	RR	1.5	217.4	0	0
ID252	F	40.9	TER	RR	0	2044	0	0
ID253	F	44.6	GA	RR	0	888.9	0	0
ID254	F	62.2	UNT	PP	8.5	464.3	0	0
ID255	M	33.2	IFN	RR	1	4353	0	0
ID256	F	46.3	DMF	SP	5	2064	0	0
ID257	F	35.7	DMF	RR	1	938.9	0	0
ID258	F	58.3	UNT	RR	3.5	417.6	0	0
ID259	M	38.4	UNT	RR	2	1261	0	0
ID260	F	56.1	IFN	RR	1.5	1159	0	0
ID261	F	38.8	DMF	RR	2	641.1	0	0
ID262	F	37.3	DMF	RR	1.5	3119	0	0
ID263	F	58.1	UNT	SP	7	1987	0	0
ID264	F	62.5	UNT	RR	3	770.6	0	0
ID265	F	59.6	IFN	RR	1	1034	0	0
ID266	F	38	DMF	RR	0	965.3	0	0
ID267	M	59.1	TER	RR	0	293.3	0	0
ID268	F	38.6	DMF	RR	2	1239	0	0
ID269	F	39	IFN	RR	1	1981	0	0
ID270	M	57.3	GA	RR	1	441	0	0
ID271	F	32.1	FTY	RR	0	178.3	0	0
ID272	F	55	OCR	SP	6.5	8	0	0
ID273	M	53.8	OCR	SP	6	13.05	0	0
ID274	M	53	FTY	RR	3.5	244	0	0
ID275	F	31.8	IFN	RR	0	4943	0	0
ID276	M	47.8	UNT	RR	2	2434	0	0
ID277	F	40.4	GA	RR	3	388.1	0	0
ID278	F	39.8	IFN	RR	3	1359	0	0
ID279	M	24.3	OCR	RR	1	755.8	0	0
ID280	M	46	IFN	RR	2	2087	0	0
ID281	F	46.1	IFN	RR	2	1369	0	0
ID282	F	43	FTY	RR	2	8	0	0
ID283	F	59.5	GA	RR	1	1283	0	0
ID284	F	78	UNT	PP	6.5	56.44	0	0
ID285	F	50.7	DMF	RR	2	334	0	0
ID286	F	50.1	UNT	SP	4	2468	0	0
ID287	F	50.6	FTY	RR	2	8	0	0
ID288	M	31.7	NAT	RR	1.5	2474	0	0
ID289	F	44.4	FTY	RR	1	8	0	0
ID290	F	69.5	GA	PP	6	298	1	0
ID291	F	32.9	IFN	RR	1	1901	0	0
ID292	F	37.1	NAT	RR	1	178.8	0	0
ID293	F	25.8	DMF	RR	0	4891	1	0
ID294	F	62.5	UNT	RR	1	889.9	0	0
ID295	F	30.8	UNT	RR	2	619.3	0	0
ID296	F	40.5	GA	RR	2	696.9	0	0
ID297	F	38.3	IFN	RR	1	2804	0	0
ID298	F	46.8	GA	RR	0	2860	0	0
ID299	F	45.7	FTY	RR	1	664.9	1	0
ID300	M	48.8	GA	RR	1.5	1089	0	0
ID301	F	51.8	IFN	RR	2	4897	0	0
ID302	M	25.1	OCR	RR	1	147.8	0	0
ID303	F	52.8	FTY	RR	1.5	8	0	0
ID304	F	23.5	IFN	RR	1	8286	0	0
ID305	F	55	FTY	RR	5	13.42	0	0
ID306	F	39.4	IFN	RR	1	730.2	0	0
ID307	F	78.2	UNT	SP	8	234.1	0	0
ID308	M	55.2	DMF	RR	3	171.8	0	0
ID309	F	70.7	UNT	SP	8.5	316.9	0	0
ID310	F	46.5	UNT	RR	1	1487	0	0
ID311	F	37.9	UNT	RR	0	1316	0	0
ID312	F	16.5	DMF	RR	2.5	1970	0	0
ID313	F	44.7	TER	RR	0	659.1	0	0
ID314	F	40.9	GA	RR	0	344.6	0	0
ID315	F	70.7	UNT	SP	5.5	370	0	0
ID316	M	63	UNT	SP	4	2554	0	0
ID317	M	70.5	UNT	RR	1	723.9	0	0
ID318	F	63.8	GA	RR	3	1514	0	0
ID319	F	49.6	IFN	RR	1	1954	0	0
ID320	F	67	UNT	SP	8	334.3	0	0
ID321	M	47.9	IFN	RR	2	3554	0	0
ID322	M	43.3	FTY	RR	0	8	0	0
ID323	M	51.4	TER	RR	0	962.2	0	0
ID324	M	35.6	IFN	RR	0	746.1	0	0
ID325	F	70.5	UNT	SP	6	4452	0	0
ID326	F	39.3	DMF	RR	1.5	1652	0	0
ID327	F	28.7	DMF	RR	0	7699	0	0
ID328	F	38.8	UNT	RR	2	656.4	0	0
ID329	F	53.2	TER	RR	0	574.1	0	0
ID330	F	29.9	DMF	RR	1.5	776.5	0	0
ID331	F	47.4	IFN	RR	2	4054	0	0
ID332	F	48	FTY	RR	3	487.3	0	0
ID333	F	43	IFN	RR	0	1459	0	0
ID334	F	49.7	UNT	RR	2	3179	0	0
ID335	F	56.5	OCR	SP	6.5	8	0	0
ID336	F	73.2	UNT	SP	4.5	605.3	0	0
ID337	F	65.1	UNT	RR	4	1482	0	0
ID338	M	57	NAT	RR	4.5	511	0	0
ID339	M	24	DMF	RR	0	1701	0	0
ID340	F	68.3	UNT	RR	6	688.7	0	0
ID341	F	56.1	AZA	SP	8.5	775	0	0
ID342	F	59.8	IFN	RR	3	1311	0	0
ID343	M	48.8	GA	PP	6.5	2920	0	0
ID344	F	46.7	UNT	RR	1	1134	0	0
ID345	F	58.3	UNT	SP	6.5	723.1	0	0
ID346	M	62.6	GA	RR	1	985.5	0	0
ID347	F	50.1	DMF	RR	3	734.8	0	0
ID348	F	65.7	IFN	RR	1.5	4595	0	0
ID349	F	34.4	DMF	RR	0	760.3	0	0
ID350	M	31.2	FTY	RR	1	1433	0	0
ID351	F	72.8	UNT	RR	2.5	902.9	0	0
ID352	F	53.8	GA	RR	0	2049	0	0
ID353	F	46.5	NAT	RR	2	1489	0	0
ID354	F	47.9	TER	RR	0	565.6	0	0
ID355	F	32.9	ALEM	RR	3	2898	0	0
ID356	F	42.7	DMF	RR	0	219.7	0	0
ID357	M	69	IFN	SP	6	861.9	0	0
ID358	F	38.8	FTY	RR	1	146.1	0	0
ID359	M	67	UNT	SP	6	1092	0	0
ID360	F	52.2	UNT	RR	0	2872	0	0
ID361	F	57.4	UNT	SP	4.5	543.5	0	0
ID362	M	58.1	UNT	PP	7	1123	0	0
ID363	F	66.2	FTY	RR	5.5	12.61	0	0
ID364	M	49.8	IFN	RR	4	410.4	0	0
ID365	F	30.2	FTY	RR	0	74.07	0	0
ID366	F	42.2	GA	RR	0	1960	0	0
ID367	F	29.5	DMF	RR	1	935.3	0	0
ID368	F	52.1	TER	RR	2	1603	0	0
ID369	F	69.8	UNT	SP	4.5	1246	0	0
ID370	F	51.8	IFN	RR	1	1744	0	0
ID371	F	67.2	UNT	SP	6.5	2334	0	0
ID372	F	51.9	FTY	RR	1	73.04	0	0
ID373	F	40.8	IFN	RR	1	5077	0	0
ID374	M	48.8	TER	RR	1	334.5	0	0
ID375	F	35.3	NAT	RR	2	1013	0	0
ID376	M	65.5	FTY	SP	6.5	8	0	0
ID377	F	32.7	OCR	RR	0	8	0	0
ID378	F	45.6	TER	RR	1	303.6	0	0
ID379	M	50.1	UNT	RR	1	541.4	0	0
ID380	M	36.9	IFN	RR	1	790.3	0	0
ID381	F	62.7	UNT	RR	2	117	0	0
ID382	F	58.9	IFN	RR	0	1324	0	0
ID383	F	56.4	UNT	RR	2	674.5	0	0
ID384	M	52.9	FTY	RR	2	19.07	0	0
ID385	F	28.7	GA	RR	1	3307	0	0
ID386	F	37.6	UNT	RR	3.5	1056	0	0
ID387	M	27.1	IFN	RR	1.5	3669	0	0
ID388	F	52.7	DMF	RR	3.5	1486	0	0
ID389	M	66	UNT	SP	6.5	2742	0	0
ID390	F	41.5	DMF	RR	1.5	15520	1	0
ID391	M	56.7	GA	RR	2	1916	0	0
ID392	F	56.3	UNT	RR	3	757.5	0	0
ID393	F	63.5	IFN	SP	5	370.5	0	0
ID394	F	53.5	UNT	SP	6.5	712.4	0	0
ID395	F	56.3	UNT	RR	1	252.8	0	0
ID396	F	67.8	UNT	SP	7	906.7	0	0
ID397	M	51.3	ALEM	RR	2	1696	0	0
ID398	M	49.5	RTX	RR	4.5	52.67	0	0
ID399	F	52.3	UNT	SP	6.5	284.9	0	0
ID400	F	29	IFN	RR	0	4441	0	0
ID401	F	53.5	UNT	RR	2	2047	0	0
ID402	F	43.5	NAT	RR	2	281.7	0	0
ID403	F	56.3	IFN	RR	1	1696	0	0
ID404	M	35.5	IFN	RR	6	4604	0	0
ID405	F	34.9	NAT	RR	2	3132	0	0
ID406	F	18.8	NAT	RR	0	1835	0	0
ID407	F	40.5	NAT	RR	3.5	976.4	0	0
ID408	M	62.1	GA	RR	6	1738	0	0
ID409	F	49.2	UNT	RR	1	1058	0	0
ID410	F	45.4	DMF	RR	1.5	2340	0	0
ID411	F	65.2	UNT	RR	3	2373	0	0
ID412	F	60.8	UNT	SP	7	206	0	0
ID413	F	37.8	TER	RR	2	32.74	0	0
ID414	F	49.2	NAT	RR	1.5	778.9	0	0
ID415	F	29.7	NAT	RR	3.5	1619	0	0
ID416	F	44.8	GA	RR	3	959.7	0	0
ID417	F	66.3	FTY	RR	2.5	14.53	0	0
ID418	F	21.3	DMF	RR	0	3117	0	0
ID419	F	15.9	IFN	RR	4	527	0	0
ID420	F	59.1	DMF	RR	6	811.9	0	0
ID421	F	65.5	UNT	SP	6	138.2	0	0
ID422	F	61.3	UNT	SP	6	1333	0	0
ID423	M	19.4	TER	RR	0	1275	0	0
ID424	F	66.7	UNT	RR	1.5	850.4	0	0
ID425	F	51	AZA	RR	2.5	128.6	0	0
ID426	F	21.6	DMF	RR	0	3166	0	0
ID427	M	53.2	DMF	RR	1	2245	0	0
ID428	M	72	UNT	RR	2	361.6	0	0
ID429	M	66.5	UNT	RR	3	654.6	0	0
ID430	M	64	UNT	RR	2	1173	0	0
ID431	F	63.8	UNT	SP	6.5	482	0	0
ID432	F	70.3	UNT	SP	6	79.37	0	0
ID433	M	46.5	NAT	RR	6.5	512.3	0	0
ID434	M	55.6	AZA	SP	4	66.96	0	0
ID435	M	56.6	AZA	RR	3	66.61	0	0
ID436	M	34.8	FTY	RR	3	8	0	0
ID437	M	33.7	DMF	RR	2	1008	0	0
ID438	F	55.1	GA	SP	5	4767	0	0
ID439	F	19.6	DMF	RR	2	2128	0	0
ID440	F	45	ALEM	RR	2	3551	0	0
ID441	F	51.3	IFN	RR	2	285.2	0	0
ID442	F	58.6	AZA	RR	0	1673	0	0
ID443	M	54.3	IFN	RR	1.5	1185	0	0
ID444	F	45.6	TER	RR	4	207.1	0	0
ID445	F	74.2	UNT	SP	6.5	2133	0	0
ID446	F	47.7	UNT	RR	0	11439	1	0
ID447	F	54.1	AZA	RR	3	239	0	0
ID448	F	61.9	IFN	RR	1	102.7	0	0
ID449	M	40.2	UNT	RR	4	1484	0	0
ID450	F	27.9	IFN	RR	1.5	2804	0	0
ID451	F	31.2	NAT	RR	3.5	737.8	0	0
ID452	F	66.1	IFN	RR	2	2791	0	0
ID453	M	38.5	DMF	RR	3.5	1066	0	0
ID454	F	47.1	UNT	RR	3	555.6	0	0
ID455	F	64.4	UNT	SP	6.5	692.7	0	0
ID456	F	58.1	TER	RR	2	225.6	0	0
ID457	F	29.8	DMF	RR	1	3050	0	0
ID458	F	31.2	FTY	RR	0	39.02	0	0
ID459	F	56	UNT	RR	1	2726	0	0
ID460	F	51.4	IFN	RR	2	1286	0	0
ID461	F	54.4	IFN	RR	2.5	1502	0	0
ID462	F	58.1	IFN	SP	6	922.1	0	0
ID463	F	52.9	IFN	RR	0	1325	0	0
ID464	F	36.6	IFN	RR	1	2823	0	0
ID465	F	58.9	UNT	SP	7	1178	0	0
ID466	F	43.2	NAT	RR	2	1683	0	0
ID467	M	41.8	FTY	RR	3	8	0	0
ID468	F	46.6	IFN	RR	2	3557	0	0
ID469	F	51.5	GA	RR	2	3938	0	0
ID470	F	37.9	UNT	RR	2	573.8	0	0
ID471	F	50.8	GA	RR	0	2171	0	0
ID472	F	29.2	FTY	RR	1	88.23	0	0
ID473	F	62.6	GA	RR	1	1634	0	0
ID474	F	63	FTY	RR	3	2416	0	0
ID475	F	30.1	NAT	RR	0	1983	0	0
ID476	M	53.7	IFN	RR	6.5	373.6	0	0
ID477	F	57.5	UNT	RR	4	1190	0	0
ID478	F	38.6	DMF	RR	1.5	1084	0	0
ID479	M	70.7	UNT	SP	7.5	362.1	0	0
ID480	F	39.8	NAT	RR	2	989.7	0	0
ID481	M	65.6	UNT	SP	6.5	323.2	0	0
ID482	M	21.2	GA	RR	1	1070	0	0
ID483	M	54.3	TER	RR	1	847.7	0	0
ID484	M	26.7	DMF	RR	0	2887	0	0
ID485	F	71.3	UNT	SP	8	501.6	0	0
ID486	F	43.1	FTY	SP	7	62.64	0	0
ID487	M	57.4	GA	RR	1	1573	0	0
ID488	M	38.8	NAT	RR	2.5	1468	0	0
ID489	F	51.1	DMF	RR	1	527.2	0	0
ID490	F	36.5	ALEM	RR	4	19300	1	0
ID491	M	54.7	TER	RR	5.5	78.96	0	0
ID492	F	65.9	NAT	RR	3.5	453.2	0	0
ID493	M	49.4	GA	RR	6.5	2293	0	0
ID494	F	34.5	DMF	RR	2	1729	0	0
ID495	M	34	NAT	RR	4	2332	0	0
ID496	M	61	TER	SP	6.5	1102	0	0
ID497	F	52.8	DMF	RR	4	1290	0	0
ID498	F	35.1	UNT	RR	1	1468	0	0
ID499	F	63.9	AZA	RR	2	153.5	0	0
ID500	M	60.8	UNT	RR	2	967.9	0	0
ID501	M	28.7	DMF	RR	3	3506	0	0
ID502	F	67.9	UNT	PP	6.5	1142	0	0
ID503	M	64.2	UNT	SP	7	1398	0	0
ID504	F	73.2	UNT	RR	4	1993	0	0
ID505	F	45.4	IFN	RR	1	2720	0	0
ID506	F	50.8	OCR	RR	1	297.3	0	0
ID507	F	39.6	FTY	RR	0	103.9	0	0
ID508	F	43.5	DMF	RR	0	836.1	0	0
ID509	M	43.8	IFN	RR	3	2107	0	0
ID510	F	33.7	NAT	RR	3	846.1	0	0
ID511	F	62.2	UNT	RR	3.5	266	0	0
ID512	F	52.2	GA	RR	3	1605	0	0
ID513	F	34	IFN	RR	1	1988	0	0
ID514	F	59.1	GA	RR	0	963.6	0	0
ID515	F	53.9	IFN	SP	6.5	740.7	0	0
ID516	M	64.7	UNT	RR	0	652	0	0
ID517	F	55	GA	RR	4	645.1	0	0
ID518	F	55.8	DMF	RR	0	123.8	0	0
ID519	F	44.9	FTY	RR	3	242.7	0	0
ID520	M	31.2	FTY	RR	1.5	469.9	1	0
ID521	F	55.9	GA	RR	1.5	2638	0	0
ID522	F	34.6	DMF	RR	1.5	1140	0	0
ID523	F	48.9	UNT	RR	0	1151	0	0
ID524	F	44.4	ALEM	RR	1.5	2690	0	0
ID525	F	40.4	FTY	RR	2	51.75	0	0
ID526	F	26	IFN	RR	2	2869	0	0
ID527	M	45.3	DMF	RR	2	1250	0	0
ID528	M	67.4	UNT	SP	6.5	153.7	0	0
ID529	F	72.3	UNT	SP	7.5	260.8	0	0
ID530	F	58.8	UNT	SP	6.5	1351	0	0
ID531	F	65.4	UNT	RR	3	1623	0	0
ID532	F	41.6	OCR	RR	3	8	0	0
ID533	F	53.9	IFN	RR	0	5056	0	0
ID534	M	47.8	IFN	RR	0	1651	0	0
ID535	M	64.7	UNT	RR	2	482.2	0	0
ID536	M	31.8	UNT	SP	5	695.1	0	0
ID537	F	68.6	GA	RR	2	592.8	0	0
ID538	M	48.9	UNT	SP	7.5	538.8	0	0
ID539	F	63.7	UNT	PP	7	203.7	0	0
ID540	M	54.9	IFN	RR	1.5	2376	0	0
ID541	F	35.5	DMF	RR	1	1205	0	0
ID542	F	65.7	UNT	PP	6.5	1207	0	0
ID543	F	47	IFN	RR	0	1810	0	0
ID544	M	42.9	DMF	RR	1.5	1997	0	0
ID545	F	52.7	UNT	SP	6.5	398.1	0	0
ID546	F	44.6	GA	RR	1	285.3	0	0
ID547	F	59.1	UNT	RR	0	454	0	0
ID548	F	65.1	IFN	RR	1	2625	0	0
ID549	M	41.1	DMF	RR	4	519	0	0
ID550	F	28.6	ALEM	RR	0	3456	0	0
ID551	M	29	FTY	RR	2	20.71	0	0
ID552	F	30	NAT	RR	0	719.4	0	0
ID553	NA	61.5	UNT	PP	6	3828	0	0
ID554	M	19.9	TER	RR	2.5	257.6	0	0
ID555	F	54.4	RTX	RR	2.5	8	0	0
ID556	F	50.9	TER	RR	6.5	1312	0	0
ID557	F	25.6	GA	RR	3	928	0	0
ID558	F	46.7	DMF	RR	1	823.3	0	0
ID559	M	64.4	UNT	RR	6.5	1359	0	0
ID560	F	56	DMF	RR	6.5	4642	0	0
ID561	F	29.9	DMF	RR	1	1959	0	0
ID562	F	39	DMF	RR	3.5	1917	0	0
ID563	F	52.1	IFN	RR	0	2264	0	0
ID564	F	32.1	FTY	RR	1	8.63	0	0
ID565	F	43.3	DMF	RR	0	1793	0	0
ID566	M	61.4	UNT	RR	0	4437	0	0
ID567	F	61.2	GA	RR	3	1114	0	0
ID568	F	55.8	TER	RR	4	155.6	0	0
ID569	F	45.5	NAT	RR	3.5	5003	0	0
ID570	F	51.2	IFN	RR	1	3640	1	0
ID571	F	34.5	NAT	RR	0	2039	0	0
ID572	F	41	FTY	RR	0	448.1	0	0
ID573	F	59.4	GA	RR	0	761.5	0	0
ID574	F	44.6	UNT	RR	1.5	353.1	0	0
ID575	F	67.3	UNT	RR	3	2291	0	0
ID576	F	57.8	IFN	RR	3.5	850.5	0	0
ID577	M	39.4	GA	RR	4	1367	0	0
ID578	F	54.2	NAT	RR	1	2439	0	0
ID579	M	53.5	IFN	RR	1.5	910.4	0	0
ID580	M	73.7	UNT	SP	7	227.9	0	0
ID581	F	40.2	ALEM	RR	2	4154	0	0
ID582	F	52.8	IFN	RR	3	2942	0	0
ID583	F	57.1	DMF	RR	2	2790	0	0
ID584	F	50.7	RTX	SP	7.5	48.34	0	0
ID585	F	25.8	IFN	RR	1	3844	0	0
ID586	F	40.5	UNT	RR	1	4598	0	0
ID587	F	65.8	UNT	RR	5	975.8	0	0
ID588	F	62.2	GA	RR	1.5	1475	0	0
ID589	M	36.5	DMF	RR	3	2320	0	0
ID590	F	33	IFN	RR	1.5	4992	0	0
ID591	F	55.9	GA	RR	3	4079	1	0
ID592	F	38.3	UNT	RR	1	732.2	0	0
ID593	F	31.9	IFN	RR	2.5	1715	0	0
ID594	F	35.1	NAT	RR	2	691.8	0	0
ID595	F	46.4	UNT	RR	1	336.1	0	0
ID596	M	42.3	GA	RR	1.5	1584	0	0
ID597	F	45.1	TER	RR	0	1450	0	0
ID598	M	55.7	IFN	RR	2	896.8	0	0
ID599	F	64.3	GA	RR	2	1429	0	0
ID600	F	25.5	NAT	RR	1.5	1030	0	0
ID601	M	49.8	DMF	RR	2	980.8	0	0
ID602	F	66.4	GA	RR	2	1454	0	0
ID603	M	51.6	TER	RR	0	540.7	0	0
ID604	F	50.9	UNT	RR	1.5	720	0	0
ID605	F	62.8	UNT	SP	8.5	432.9	0	0
ID606	F	37.6	FTY	RR	2.5	45.17	0	0
ID607	F	34.5	DMF	RR	0	1888	0	0
ID608	F	59.9	TER	RR	3	856.6	0	0
ID609	F	39.2	FTY	RR	0	32.94	0	0
ID610	M	55.72	CTRL	CTRL	NA	1357	0	1
ID611	F	60.78	UNT	RR	3.5	14515	0	0
ID612	M	53.2	OCR	RR	7	8	0	0
ID613	F	65.95	DMF	RR	4	1860	0	0
ID614	F	51.3	GA	SP	6.5	41200	1	0
ID615	F	40.3	CTRL	CTRL	NA	1445	0	1
ID616	F	44.15	OCR	RR	3	8	0	0
ID617	M	51.96	OCR	RR	6	8.37	0	0
ID618	M	39.96	OCR	SP	5.5	345.7	0	0
ID619	F	63.77	AZA	SP	7	211.3	0	0
ID620	M	26.24	OCR	RR	2	8	0	0
ID621	F	51.55	CTRL	CTRL	NA	953.9	0	1
ID622	M	35	NAT	SP	6	60.92	0	0
ID623	F	60.24	FTY	RR	5	36.44	0	0
ID624	F	57.92	DMF	RR	6	41420	1	0
ID625	F	48.55	TER	RR	3.5	2166	0	0
ID626	F	52.28	FTY	RR	4	113.3	0	0
ID627	NA	#VALUE!	UNT	RR	5	1154	0	0
ID628	F	48.19	DMF	RR	1.5	1088	0	0
ID629	F	61.71	GA	RR	3.5	4345	0	0
ID630	M	42.4	NAT	RR	2.5	2626	0	0
ID631	F	57.76	AZA	RR	3	261.9	0	0
ID632	F	31.22	CTRL	CTRL	NA	435.1	0	1
ID633	F	60.19	GA	RR	2.5	42930	1	0
ID634	M	58.48	NAT	RR	4	2892	0	0
ID635	F	65.5	AZA	RR	2.5	1859	0	0
ID636	F	56.7	UNT	RR	5	3884	0	0
ID637	M	49.38	DMF	RR	5	4041	0	0
ID638	NA	49.72	DMF	RR	5	3340	0	0
ID639	F	55.35	DMF	RR	1	18406	1	0
ID640	F	43.87	UNT	RR	3	4075	0	0
ID641	F	52.95	CTRL	CTRL	NA	1800	0	1
ID642	M	61.65	CTRL	CTRL	NA	609.3	0	1
ID643	F	47.29	UNT	RR	2.5	2215	0	0
ID644	F	54.07	GA	RR	2	1535	0	0
ID645	F	55.76	CTRL	CTRL	NA	2145	0	1
ID646	F	44.72	UNT	RR	0	1919	0	0
ID647	M	36.75	NAT	RR	2	42930	1	0
ID648	F	62.4	CTRL	CTRL	NA	2340	0	1
ID649	F	65.3	UNT	RR	3	667.4	0	0
ID650	F	35.32	AZA	RR	2	941.6	0	0
ID651	F	67.1	TER	SP	6	246.3	0	0
ID652	F	57.95	AZA	RR	3	820	0	0
ID653	F	49.02	DMF	RR	1.5	5768	0	0
ID654	F	62.76	OCR	SP	8	8	0	0
ID655	F	28.15	NAT	RR	2	834.2	0	0
ID656	F	42.07	DMF	RR	3	2042	0	0
ID657	M	61.48	DMF	SP	5.5	669	0	0
ID658	F	47.41	NAT	RR	4	1672	0	0
ID659	F	39.05	IFN	RR	2	4818	0	0
ID660	F	35.86	UNT	RR	2	1898	0	0
ID661	F	60.02	IFN	RR	2.5	510.1	0	0
ID662	F	48.5	CTRL	CTRL	NA	930.4	0	1
ID663	F	54.16	IFN	RR	2.5	1487	0	0
ID664	F	46.82	DMF	RR	5	3164	0	0
ID665	M	47.91	DMF	RR	3.5	1358	0	0
ID666	F	63.36	AZA	RR	6	697.7	0	0
ID667	F	34.21	GA	RR	2	4822	0	0
ID668	F	46.02	DMF	RR	4.5	1247	0	0
ID669	F	46.39	UNT	RR	3	3469	0	0
ID670	F	69.47	UNT	RR	3.5	4008	0	0
ID671	NA	28.9	DMF	RR	2	5000	1	0
ID672	F	43.23	IFN	RR	1	1255	0	0
ID673	F	40.95	FTY	RR	4.5	16.2	0	0
ID674	M	23.32	NAT	RR	1	34890	1	0
ID675	F	43.12	TER	RR	3.5	3576	0	0
ID676	F	39.1	CTRL	CTRL	NA	5200	0	1
ID677	M	46.32	FTY	SP	6	8	0	0
ID678	F	35.67	UNT	RR	2	1734	0	0
ID679	F	51.98	DMF	RR	2	1866	0	0
ID680	F	37.19	DMF	RR	2	903.2	0	0
ID681	F	33.2	DMF	RR	2	47470	1	0
ID682	F	34.86	OCR	RR	3.5	674.9	0	0
ID683	M	67.04	GA	SP	6	1195	0	0
ID684	M	43.92	GA	RR	2	1351	0	0
ID685	F	29.91	DMF	RR	3	938.6	0	0
ID686	F	32.76	DMF	RR	1	908.3	0	0
ID687	F	29.47	DMF	RR	2	4684	0	0
ID688	F	40.08	AZA	RR	4	177	0	0
ID689	F	47.77	AZA	RR	4	29.98	0	0
ID690	M	33.64	DMF	RR	1	1227	0	0
ID691	M	38.84	DMF	RR	2	2219	0	0
ID692	F	34.35	IFN	RR	1	5697	0	0
ID693	M	65.88	FTY	RR	6	16.48	0	0
ID694	F	50.44	TER	SP	6.5	601	0	0
ID695	F	67.28	UNT	RR	3	1977	0	0
ID696	F	42.84	DMF	RR	2	1759	0	0
ID697	F	47.71	FTY	RR	4	8	0	0
ID698	F	37.08	FTY	RR	1.5	3942	1	0
ID699	F	39.2	NAT	RR	3.5	332.6	0	0
ID700	M	41.27	ALEM	RR	2	4745	0	0
ID701	F	49.48	CTRL	CTRL	NA	231.3	0	1
ID702	F	48.56	UNT	RR	1.5	68240	1	0
ID703	F	34.89	FTY	RR	2	1128	0	0
ID704	F	52.33	NAT	RR	5	238.3	0	0
ID705	F	38.41	NAT	RR	1.5	4211	0	0
ID706	F	38.29	CTRL	CTRL	NA	2741	0	1
ID707	M	48.66	FTY	RR	3	83.08	0	0
ID708	M	26.5	DMF	RR	1	2243	0	0
ID709	F	37.58	DMF	RR	3	4346	0	0
ID710	F	26.91	NAT	RR	2.5	652.8	0	0
ID711	F	54.34	TER	RR	3.5	582.5	0	0
ID712	F	57.64	IFN	SP	6.5	3394	0	0
ID713	M	51.14	FTY	RR	4.5	56.04	0	0
ID714	F	55.73	IFN	RR	4	2872	0	0
ID715	F	32.91	NAT	RR	4	2103	0	0
ID716	M	25.18	IFN	RR	1	17392	0	0
ID717	M	71.5	UNT	SP	6.5	8	0	0
ID718	F	29.85	NAT	RR	4	4501	0	0
ID719	F	50.7	UNT	SP	6	1202	0	0
ID720	F	21.81	IFN	RR	1	4918	0	0
ID721	F	31.83	IFN	RR	2.5	48790	1	0
ID722	F	54	NAT	RR	6	153.8	0	0
ID723	F	59.01	CTRL	CTRL	NA	864.8	0	1
ID724	F	62.88	NAT	SP	6	19018	1	0
ID725	M	53.22	NAT	RR	6	609.9	0	0
ID726	F	54.53	DMF	SP	6.5	741.9	0	0
ID727	F	67.04	AZA	SP	6	567.5	0	0
ID728	M	49.82	FTY	RR	6.5	8	0	0
ID729	M	48.74	FTY	RR	5	8	0	0
ID730	F	67.03	AZA	RR	4	255.1	0	0
ID731	F	34.91	UNT	RR	1.5	697.1	0	0
ID732	M	58.27	AZA	SP	6	219.7	0	0
ID733	F	66.59	UNT	SP	7	6353	0	0
ID734	F	54.43	IFN	RR	5	241.3	0	0
ID735	M	36.38	NAT	RR	2	1297	0	0
ID736	M	37.65	GA	SP	6.5	781.4	0	0
ID737	F	51.07	CTRL	CTRL	NA	758.6	0	1
ID738	F	68.3	GA	SP	6.5	1208	0	0
ID739	M	45.46	TER	RR	2	630	0	0
ID740	F	53.53	IFN	RR	5	953.7	0	0
ID741	NA	58.17	DMF	SP	6.5	2089	0	0
ID742	F	51.41	OCR	RR	1	4084	0	0
ID743	F	65.76	UNT	RR	7.5	1294	0	0
ID744	F	66.85	DMF	RR	3	379.9	0	0
ID745	F	57.49	DMF	RR	3	1654	0	0
ID746	F	43.16	DMF	RR	3	5023	0	0
ID747	M	50.01	CTRL	CTRL	NA	463.8	0	1
ID748	F	41.13	DMF	RR	1	161.2	0	0
ID749	F	53.96	DMF	RR	2	262.1	0	0
ID750	F	24.35	GA	RR	1	3450	0	0
ID751	F	31.08	FTY	RR	4	7977	0	0
ID752	F	68.65	GA	RR	1.5	23652	1	0
ID753	F	57.84	GA	RR	3	1428	0	0
ID754	F	21.67	NAT	RR	1	2527	0	0
ID755	F	21.67	NAT	RR	1	2527	0	0
ID756	F	41.02	FTY	RR	2	619.5	0	0
ID757	F	60.19	DMF	RR	2	517.5	0	0
ID758	M	34.23	NAT	RR	2.5	1886	0	0
ID759	F	55.78	TER	RR	4	5000	1	0
ID760	M	42.08	IFN	RR	3	759.6	0	0
ID761	F	44.23	DMF	RR	2	889	0	0
ID762	F	64.52	AZA	SP	7.5	72.17	0	0
ID763	F	55.4	GA	RR	6	2624	0	0
ID764	F	34.52	FTY	RR	2	1924	0	0
ID765	F	48.81	GA	RR	1.5	2352	0	0
ID766	F	57.19	GA	SP	6.5	2965	0	0
ID767	M	26.3	DMF	RR	2	544.3	0	0
ID768	F	36.77	IFN	RR	2.5	1400	0	0
ID769	F	42.1	IFN	RR	1	2975	0	0
ID770	M	51.38	DMF	RR	6	1382	0	0
ID771	F	47.76	DMF	RR	1.5	1859	0	0
ID772	M	60.42	UNT	RR	4	1102	0	0
ID773	F	33.02	NAT	RR	1	5739	0	0
ID774	F	66.27	TER	RR	5	573.9	0	0
ID775	M	54.91	UNT	RR	1	1718	0	0
ID776	F	46.68	IFN	RR	2	1842	0	0
ID777	F	44.71	NAT	RR	4	2620	0	0
ID778	F	66.25	AZA	SP	7.5	29950	1	0
ID779	M	68.06	UNT	SP	6	2620	0	0
ID780	F	33.65	UNT	RR	1	725.9	0	0
ID781	F	30.18	NAT	RR	1.5	5576	0	0
ID782	F	28.64	IFN	RR	0	91530	1	0
ID783	F	41.85	DMF	RR	4	24325	1	0
ID784	F	56.72	UNT	SP	6	8507	0	0
ID785	F	40.67	GA	RR	2	1928	0	0
ID786	F	62.36	UNT	SP	6	4970	0	0
ID787	F	33.74	DMF	RR	2.5	1043	0	0
ID788	F	42.07	IFN	RR	2	4335	0	0
ID789	M	53.27	TER	RR	2	833.2	0	0
ID790	M	55.96	UNT	RR	4	7271	0	0
ID791	F	48.44	TER	RR	2	1545	0	0
ID792	F	24.08	DMF	RR	1	1473	0	0
ID793	F	48.54	DMF	RR	NA	85.45	0	0
ID794	F	54.01	IFN	RR	1.5	179.8	0	0
ID795	F	54.92	GA	RR	3.5	3079	0	0
ID796	F	41.93	IFN	RR	2.5	4441	0	0
ID797	F	45.2	AZA	RR	5	937.2	0	0
ID798	M	45.58	GA	RR	2.5	861.2	0	0
ID799	M	62.09	CTRL	CTRL	NA	616.2	0	1
ID800	F	49.23	DMF	RR	4	4111	0	0
ID801	F	63.41	GA	RR	1	4911	0	0
ID802	F	49.57	GA	RR	1	1010	0	0
ID803	F	57.52	TER	RR	7	26.25	0	0
ID804	F	60.99	CTRL	CTRL	NA	1426	0	1
ID805	M	60.81	AZA	RR	2.5	342.5	0	0
ID806	F	54.07	UNT	SP	6.5	596.9	0	0
ID807	F	45.11	GA	RR	3	4309	0	0
ID808	F	57.68	IFN	SP	6.5	5515	0	0
ID809	F	61.82	AZA	RR	3.5	20.44	0	0
ID810	M	52.22	CTRL	CTRL	NA	399.2	0	1
ID811	F	33.87	FTY	RR	2	317.3	0	0
ID812	M	79.62	UNT	SP	6.5	837	0	0
ID813	F	56.51	NAT	RR	5	185.3	0	0
ID814	F	37.26	NAT	RR	1	3023	0	0
ID815	F	34.6	GA	RR	2	1758	0	0
ID816	F	66.85	DMF	SP	7	3910	0	0
ID817	F	56.85	CTRL	CTRL	NA	443.5	0	1
ID818	F	45.41	DMF	RR	1	4235	0	0
ID819	M	61.98	UNT	RR	7	1532	0	0
ID820	M	39.5	AZA	RR	3	1047	0	0
ID821	M	56.19	CTRL	CTRL	NA	771.2	0	1
ID822	F	55.27	CTRL	CTRL	NA	1261	0	1
ID823	F	49.34	CTRL	CTRL	NA	661.7	0	1
ID824	F	60.55	CTRL	CTRL	NA	2321	0	1
ID825	F	46.09	DMF	RR	4	1638	0	0
ID826	F	57.21	GA	RR	4	43.81	0	0
ID827	F	28.47	CTRL	CTRL	NA	1251	0	1
ID828	F	52.8	GA	RR	4.5	4454	0	0
ID829	F	59.55	DMF	RR	4.5	3712	0	0
ID830	F	61.79	TER	SP	6	436.3	0	0
ID831	M	46.52	TER	RR	3.5	2572	0	0
ID832	F	49.9	TER	RR	3	1375	0	0
ID833	M	54.67	CTRL	CTRL	NA	1358	0	1
ID834	F	38.55	UNT	RR	2	902.7	0	0
ID835	F	51.6	CTRL	CTRL	NA	2486	0	1
ID836	M	63.03	DMF	RR	2.5	3236	0	0
ID837	F	67.85	GA	SP	7	624.5	0	0
ID838	F	55.15	DMF	RR	2	2046	0	0
ID839	F	60.99	GA	RR	4	43	0	0
ID840	F	53.64	IFN	RR	2.5	3633	0	0
ID841	F	56.57	IFN	RR	6	3067	0	0
ID842	F	48.84	IFN	NA	NA	1320	0	0
ID843	F	56.94	IFN	RR	3	2434	0	0
ID844	F	55.97	FTY	RR	3.5	14.47	0	0
ID845	F	59.99	DMF	RR	3	1654	0	0
ID846	F	46.26	DMF	RR	3	297.9	0	0
ID847	F	64.93	UNT	RR	6	382.3	0	0
ID848	F	25.62	DMF	RR	2	1172	0	0
ID849	M	70.48	GA	SP	6	1823	0	0
ID850	F	51.9	CTRL	CTRL	NA	4203	0	1
ID851	F	27.62	DMF	RR	1.5	1565	0	0
ID852	F	72.9	GA	SP	5.5	4819	0	0
ID853	M	42.74	DMF	RR	2.5	4761	0	0
ID854	M	48.85	FTY	SP	7	8	0	0
ID855	F	62.59	FTY	RR	4	8	0	0
ID856	M	67.38	UNT	SP	6.5	4597	0	0
ID857	F	47.2	DMF	RR	1.5	79920	1	0
ID858	M	68.78	IFN	RR	2	3732	0	0
ID859	F	44.6	IFN	SP	6.5	458.2	0	0
ID860	M	60.04	CTRL	CTRL	NA	2932	0	1
ID861	F	45.51	TER	RR	3	1926	0	0
ID862	F	64.99	AZA	RR	4	3168	0	0
ID863	M	61.51	OCR	SP	7	99.25	0	0
ID864	F	39.84	IFN	RR	2	4130	0	0
ID865	M	43.79	TER	RR	3	3101	0	0
ID866	M	55.51	DMF	RR	5	2824	0	0
ID867	F	57.85	FTY	RR	6	75.25	0	0
ID868	F	33.72	NAT	RR	2	1086	0	0
ID869	M	34.66	NAT	RR	3.5	817.3	0	0
ID870	F	63.98	DMF	RR	5	992.7	0	0
ID871	M	40.1	UNT	RR	2	12334	1	0
ID872	F	35.85	NAT	RR	6	689.3	0	0
ID873	F	46.9	NAT	RR	4.5	999.3	0	0
ID874	F	31.25	NAT	RR	0	4588	0	0
ID875	F	55.33	UNT	RR	3	1024	0	0
ID876	F	36.84	NAT	RR	2.5	908	0	0
ID877	F	47.56	DMF	SP	6	9187	1	0
ID878	F	60.51	UNT	RR	3	6366	0	0
ID879	F	73.14	TER	RR	3	154.7	0	0
ID880	NA	48.62	GA	RR	3	687.6	0	0
ID881	M	49.62	IFN	RR	2	210	0	0
ID882	M	25.93	IFN	RR	1.5	203.4	0	0
ID883	F	43.42	FTY	RR	3.5	45.05	0	0
ID884	F	49.35	FTY	RR	3	11193	1	0
ID885	F	53.9	FTY	SP	6.5	8	0	0
ID886	F	56.6	FTY	SP	6.5	8	0	0
ID887	F	67.48	DMF	RR	6	46930	1	0
ID888	F	61.75	UNT	RR	4	372	0	0
ID889	NA	39.44	IFN	RR	2	2354	0	0
ID890	F	71.56	GA	RR	3.5	319.4	0	0
ID891	F	56.43	IFN	RR	3	1302	0	0
ID892	F	42.87	DMF	RR	2	3736	0	0
ID893	F	37.54	FTY	RR	1.5	4027	0	0
ID894	F	65.82	CTRL	CTRL	NA	545	0	1
ID895	F	53.7	FTY	SP	5.5	8	0	0
ID896	M	71.82	UNT	NA	NA	1391	0	0
ID897	M	61.85	TER	RR	3	348.5	0	0
ID898	M	44.97	DMF	RR	6	677.9	0	0
ID899	F	40.89	GA	RR	1	2090	0	0
ID900	F	63.56	UNT	SP	7	3222	0	0
ID901	F	37.15	NAT	RR	0	3001	0	0
ID902	F	59.2	AZA	SP	7	1881	0	0
ID903	F	61.04	RTX	RR	4	8	0	0
ID904	F	47.59	UNT	RR	1	28800	1	0
ID905	F	41.14	ALEM	SP	6.5	2097	0	0
ID906	F	41.53	TER	RR	2	272.1	0	0
ID907	F	27.26	UNT	RR	1	4916	0	0
ID908	M	50.85	FTY	RR	NA	8	0	0
ID909	F	58.74	TER	RR	5	1271	0	0
ID910	F	49.01	FTY	RR	2.5	22.18	0	0
ID911	M	58.73	UNT	SP	6.5	57.37	0	0
ID912	F	52.56	CTRL	CTRL	NA	2949	0	1
ID913	M	62.12	UNT	RR	2.5	3403	0	0
ID914	F	38.47	DMF	RR	1	845.9	0	0
ID915	F	21.48	UNT	RR	1	3406	0	0
ID916	M	66.7	AZA	RR	5.5	2202	0	0
ID917	M	60.42	AZA	RR	2	2058	0	0
ID918	F	57.03	GA	RR	4	4517	0	0
ID919	F	62.93	NAT	RR	6	1379	0	0
ID920	F	51.84	DMF	RR	3.5	854.7	0	0
ID921	F	35.05	IFN	RR	2.5	6723	0	0
ID922	F	40.84	OCR	SP	6.5	8	0	0
ID923	F	60.66	UNT	RR	6	4829	0	0
ID924	F	52.84	IFN	RR	2	4957	0	0
ID925	M	45.88	IFN	RR	3	8	0	0
ID926	F	55.53	DMF	SP	6.5	4382	0	0
ID927	M	58.41	GA	SP	6	3751	0	0
ID928	F	58.67	IFN	RR	5.5	252	0	0
ID929	F	39.9	DMF	RR	4	1947	0	0
ID930	M	60.39	DMF	SP	6	5437	0	0
ID931	F	32.52	CTRL	CTRL	NA	2698	0	1
ID932	F	54.53	GA	RR	4	6708	0	0
ID933	M	50.87	DMF	RR	2.5	3359	0	0
ID934	F	56.99	UNT	RR	6	4125	0	0
ID935	F	65.66	UNT	RR	2.5	37.71	0	0
ID936	M	47.86	GA	RR	1	1475	0	0
ID937	F	32.74	OCR	RR	2.5	8	0	0
ID938	M	28.75	OCR	RR	3.5	8	0	0
ID939	M	53.1	IFN	RR	5.5	412	0	0
ID940	M	28.87	UNT	RR	2.5	1841	0	0
ID941	M	25.84	NAT	RR	4	4716	0	0
ID942	F	20.65	NAT	RR	2	1595	0	0
ID943	F	57.03	CTRL	CTRL	NA	1785	0	1
ID944	F	53.46	CTRL	CTRL	NA	1292	0	1
ID945	F	40.59	CTRL	CTRL	NA	1129	0	1
ID946	F	52.65	CTRL	CTRL	NA	1164	0	1
ID947	F	54.84	CTRL	CTRL	NA	1184	0	1
ID948	M	51.71	CTRL	CTRL	NA	411.7	0	1
ID949	F	47.98	CTRL	CTRL	NA	634.8	0	1
ID950	F	45.37	CTRL	CTRL	NA	900.4	0	1
ID951	F	26.51	CTRL	CTRL	NA	3757	0	1
ID952	F	32.78	CTRL	CTRL	NA	4110	0	1
ID953	F	27.33	CTRL	CTRL	NA	3273	0	1
ID954	F	28.15	CTRL	CTRL	NA	1403	0	1
ID955	F	60.71	CTRL	CTRL	NA	797.9	0	1
ID956	F	43.75	CTRL	CTRL	NA	1100	0	1
ID957	F	59.38	CTRL	CTRL	NA	2204	0	1
ID958	M	59.24	CTRL	CTRL	NA	1776	0	1
ID959	M	32.9	CTRL	CTRL	NA	3237	0	1
ID960	F	31.11	CTRL	CTRL	NA	3497	0	1
ID961	F	54.55	CTRL	CTRL	NA	1088	0	1
ID962	F	35.64	CTRL	CTRL	NA	1738	0	1
ID963	F	60.35	CTRL	CTRL	NA	485	0	1
ID964	F	55.79	CTRL	CTRL	NA	1741	0	1
ID965	F	55.34	CTRL	CTRL	NA	582.7	0	1
ID966	F	41.72	CTRL	CTRL	NA	2753	0	1
